# Supplementary material for: Spinocerebellar ataxia type 11 (SCA11): TTBK2 variants, functions and associated disease mechanisms
Source: Cerebellum. 2023 Mar 9;23(2):678–87. doi: 10.1007/s12311-023-01540-6 (PMC10951003; doi:10.1007/s12311-023-01540-6)
Supplement: Supplementary file 1 — Supplementary file1 Table S1 Pathogenicity and conservation predictions of the TTBK2 missense variants reported in patients with inherited cerebellar ataxia.CADD, REVEL and DANN scores are considered as deleterious above 20, 0.5, and 0.5, respectively. In nucleotide conservation scores, the larger the score, the more conserved the site. GERP++ RS, PhastCons (17, 30 and 100way), PhyloP100way, Phylo30way,and Phylo17way range from -12,3 to 6,17; 0 to 1; -20 to 10,003; -20 to 1,312; and -13,362 to 0,756, respectively.MAF, minor allele frequency in Gnomad v2.1.1. NA, not available. Nº software, the number of software predicting a deleterious effect amongst all the prediction software for the variants. * PP4 criteria was attributed in all cases considering that all patients’ phenotypes are specific for SCA11; PP3 criteria was attributed to missense variants with Nº software > 7 (from 14 in total); BP4 criteria was attributed to missense variants with Nº software ≤ 7 (from 14 in total); PM1 criteria was considered for variants affecting TTBK2 kinase domain. ** The variant was considered of uncertain significance but borderline likely pathogenic. (XLSX 15 KB) [file 12311_2023_1540_MOESM1_ESM.xlsx]

## Sheet: TTBK2_missense variants
rsSNP	cDNA	Protein	MAF	ClinVar	CADD_PHRED	REVEL	DANN	ClinPred_pred	PolyPhen	SIFT	DEOGEN2	FATHMM	LRT	MetaLR	MetaSVM	EIGEN	MutationAssessor	PROVEAN	Nº software	GERP++_RS	phastCons100way_vertebrate	phastCons30way_mammalian	phastCons17way_primate	phyloP100way_vertebrate	phyloP30way_mammalian	phyloP17way_primate	ACMG criteria*	ACMG classification
rs202004988	c.2525A>G	p.Glu842Gly	0.0008616	Likely benign	23.8	0.107	0.997882	Tolerated	benign	deleterious_low_confidence	Tolerated	Tolerated	Neutral	Tolerated	Tolerated	Uncertain	Medium	Neutral	4/14	5.87	0.996	0.999	0.975	3.828	1.138	0.665	BS1 + BS2 + BP1 + BP4 + BP6 + PP4	Benign
rs146279300	c.3329G>A	p.Arg1110His	0.001054	Uncertain/Benign	24	0.093	0.999402	Tolerated	possibly_damaging	tolerated	Tolerated	Tolerated	Deleterious	Tolerated	Tolerated	Uncertain	Neutral	Neutral	4/14	5.13	1	1	1	3.944	1.026	0.599	BS1 + BS2 + BP1 + BP4 + PP4	Benign
rs200821440	c.245G>C	p.Gly82Ala	0.0002635	Likely benign	24.6	0.42	0.953342	Tolerated	possibly_damaging	deleterious	Tolerated	Tolerated	Deleterious	Tolerated	Tolerated	Uncertain	Neutral	Damaging	6/14	5.31	1	1	0.999	7.211	1.026	0.549	BS1 + BS2 + BP1 + BP4 + BP6 + PM1 + PP4	Benign
rs748778273	c.3467G>A	p.Arg1156Gln	1.202e-05	NA	24.1	0.124	0.99918	Damaging	benign	deleterious_low_confidence	Tolerated	Tolerated	Deleterious	Tolerated	Tolerated	Uncertain	Low	Damaging	6/14	5.13	1	1	1	5.57	1.026	0.599	BS1 + BS2 + BP1 + BP4 + PP4	Benign
rs776506980	c.3658G>A	p.Gly1220Ser	1.202e-05	NA	3.711	0.026	0.836258	Tolerated	benign	tolerated_low_confidence	Tolerated	Tolerated	Neutral	Tolerated	Tolerated	Benign	Low	Neutral	1/14	5.24	0	0.963	0.976	-0.451	-0.438	-0.173	BP1 + BP4 + PM2 + PP4	Likely benign
rs764592156	c.3515G>T	p.Gly1172Val	1.603e-05	NA	24.7	0.136	0.99755	Damaging	probably_damaging	deleterious_low_confidence	Tolerated	Tolerated	Damaging	Tolerated	Tolerated	Uncertain	Low	Neutral	6/14	5.13	1	1	0.987	3.695	1.026	0.599	BP1 + BP4 + PM2 + PP4	Likely benign
rs377620628	c.2980G>T	p.Asp994Tyr	0.0001565	Likely benign	24.6	0.243	0.994737	Tolerated	possibly_damaging	deleterious	Tolerated	Tolerated	Damaging	Tolerated	Tolerated	Uncertain	Medium	Neutral	6/14	5.78	1	0.965	0.978	5.752	1.026	0.599	BS1 + BS2 + BP1 +BP4 + BP6 + BP4 + PP4	Benign
rs759246710	c.1173C>G	p.Asn391Lys	0.0001105	Uncertain significance	22.5	0.25	0.997394	Damaging	probably_damaging	deleterious	Tolerated	Tolerated	Damaging	Tolerated	Tolerated	Uncertain	Medium	Damaging	8/14	5.56	1	0.997	0.986	1.579	-0.122	-0.667	BS1 + BS2 + BP1 + PP3 + PP4	Benign
rs199517778	c.659T>C	p.Val220Ala	7.121e-06	NA	20.3	0.081	0.915147	Tolerated	benign	tolerated	Tolerated	Tolerated	Damaging	Tolerated	Tolerated	Benign	Neutral	Neutral	3/14	5.57	1	1	0.997	5.389	1.312	0.756	BP1 + BP4 + PM2 + PM1 + PP4	Uncertain significance
NA	c.2912A>G	p.Lys971Arg	NA	NA	23.7	0.16	0.998116	Damaging	possibly_damaging	tolerated	Tolerated	Tolerated	Damaging	Tolerated	Tolerated	Uncertain	Medium	Neutral	6/14	5.9	1	1	1	5.831	1.138	0.665	BP1 + BP4 + PM2 + PP4	Likely benign
rs2061792111	c.3406A>G	p.Asn1136Asp	NA	NA	23.5	0.039	0.9936	Damaging	benign	deleterious	Tolerated	Tolerated	Deleterious	Tolerated	Tolerated	Uncertain	Neutral	Neutral	5/14	5.13	1	0.998	0.8849	5.32	1.138	0.665	BP1 + BP4 + PM2 + PP4	Likely benign
rs577127450	c.2030C>G	p.Thr677Arg	0.0001405	NA	25.4	0.145	0.993772	Tolerated	possibly_damaging	deleterious_low_confidence	Tolerated	Tolerated	Neutral	Tolerated	Tolerated	Uncertain	Medium	Neutral	5/14	4.89	1	0.999	0.998	7.272	1.176	0.676	BS1 + BS2 + BP1 + BP4 + PP4	Benign
rs538828713	c.3526C>T	p.His1176Tyr	2.405e-05	NA	24.7	0.226	0.9979	Damaging	possibly_damaging	deleterious_low_confidence	Tolerated	Tolerated	Deleterious	Tolerated	Tolerated	Pathogenic	Low	Neutral	8/14	5.24	1	1	0.999	5.137	1.176	0.676	BS1 + BS2 + BP1 + PP3 + PP4	Benign
rs201348630	c.2831G>A	p.Arg944Gln	4.272e-05	Likely benign	23.8	0.544	0.999204	Tolerated	benign	deleterious	Tolerated	Tolerated	Deleterious	Damaging	Damaging	Uncertain	Medium	Neutral	7/14	5.9	1	1	1	5.752	1.026	0.599	BS1 + BS2 + BP1 + BP4 + BP6 + PP4	Benign
rs55796513	c.3290T>C	p.Val1097Ala	0.0001462	NA	26.5	0.098	0.998551	Tolerated	possibly_damaging	deleterious	Tolerated	Tolerated	Deleterious	Tolerated	Tolerated	Uncertain	Low	Neutral	5/14	5.13	1	1	0.998	6.572	1.312	0.756	BS1 + BS2 + BP1 + BP4 + BP6 + PP4	Benign
rs778218227	c.239T>A	p.Phe80Tyr	4.008e-06	Likely pathogenic	26.1	0.3	0.953314	Damaging	possibly_damaging	deleterious	Tolerated	Tolerated	Deleterious	Tolerated	Tolerated	Uncertain	Neutral	Damaging	7/14	5.31	1	1	0.998	8.517	1.312	0.691	BP1 + BP4 + PM1 + PM2 + PM6 + PP4	Uncertain significance **
